# Supplementary material for: MicroRNA expression profile of chicken cecum in different stages during Histomonas meleagridis infection
Source: BMC Vet Res. 2022 Jun 11;18:222. doi: 10.1186/s12917-022-03316-2 (PMC9188098; doi:10.1186/s12917-022-03316-2)
Supplement: Supplementary file 1 — Additional file 1: Table S1. Differentially expressed miRNAs between CE and CC samples [file 12917_2022_3316_MOESM1_ESM.xlsx]

## Sheet: Sheet1
	Table S1 Differentially expressed miRNAs between CE and CC samples
	sRNA	Normalized read counts (TMP)		log2(FoldChange)	pval	padj
		CE	CC
	Upregulated
	gga-miR-106-5p	504.607	355.761	0.50581	0.0124709	0.0408769
	gga-miR-126-3p	30712.3	18828.2	0.7059	0.000506266	0.00237061
	gga-miR-126-5p	1109.73	808.105	0.459744	0.0154574	0.0494012
	gga-miR-129-5p	440.324	212.002	1.04733	5.30807e-05	0.000340409
	gga-miR-132a-3p	152.195	82.7756	0.871359	0.000912756	0.00420723
	gga-miR-132c-5p	63.7663	9.70549	2.67832	3.72136e-09	4.22231e-08
	gga-miR-146a-5p	1589.18	640.201	1.31117	5.73525e-10	7.04958e-09
	gga-miR-146b-3p	1091.98	304.254	1.843	1.38415e-13	2.40191e-12
	gga-miR-146b-5p	157096	38296.3	2.03637	1.33503e-18	3.93834e-17
	gga-miR-146c-5p	55119.1	34230.5	0.6873	0.00253096	0.0102423
	gga-miR-148a-3p	424895	256210	0.729783	0.000117379	0.000653336
	gga-miR-148a-5p	121.743	50.2208	1.2638	7.149e-05	0.000439366
	gga-miR-155	1099.43	643.798	0.771531	0.00557063	0.0204022
	gga-miR-1559-5p	707.327	368.546	0.944656	3.56259e-06	2.84044e-05
	gga-miR-16-5p	984.944	497.946	0.987286	1.26326e-05	9.80685e-05
	gga-miR-1747-5p	4.51125	0	4.69835	0.0102897	0.0352962
	gga-miR-17-5p	976.373	609.399	0.680506	0.000957377	0.00434502
	gga-miR-184-3p	91.6176	32.3638	1.49701	3.46471e-05	0.00024929
	gga-miR-19b-3p	504.77	324.598	0.642189	0.00253453	0.0102423
	gga-miR-203a	78.1062	28.501	1.49387	0.000116551	0.000653336
	gga-miR-20a-5p	2095.48	1399.33	0.583008	0.00202444	0.00853158
	gga-miR-20b-5p	1016.17	715.014	0.506689	0.0157414	0.0494012
	gga-miR-210a-3p	236.344	122.38	0.948997	0.000272642	0.00138671
	gga-miR-210a-5p	406.27	228.342	0.829451	6.84424e-05	0.000429585
	gga-miR-210b-3p	396.749	223.587	0.825828	7.52384e-05	0.0004461
	gga-miR-210b-5p	198.615	102.689	0.95116	0.000378387	0.00181899
	gga-miR-2131-3p	47.4279	15.6818	1.61772	0.000299962	0.00149981
	gga-miR-21-5p	3.04773e+06	1.59089e+06	0.937906	8.0968e-05	0.000468344
	gga-miR-2184a-5p	862.241	237.248	1.85475	1.01557e-16	2.30455e-15
	gga-miR-2184b-3p	19.2976	4.51328	2.0448	0.0034636	0.0134442
	gga-miR-223	344.123	107.524	1.68765	4.40893e-12	6.1935e-11
	gga-miR-2954	5974.85	1284.25	2.21726	2.26522e-35	2.22747e-33
	gga-miR-29b-3p	49.9247	18.1828	1.46738	0.00269161	0.0107301
	gga-miR-31-5p	316.704	8.05783	5.21531	2.44849e-38	3.61152e-36
	gga-miR-3535	43.3283	20.4659	1.07495	0.0121112	0.0401439
	gga-miR-3538	41.9021	9.27371	2.1622	0.00022349	0.00115666
	Downregulated
	gga-miR-10a-5p	12788.9	18988.4	-0.570354	0.00426678	0.0163468
	gga-miR-10b-3p	80.9375	136.39	-0.756573	0.00509454	0.0190239
	gga-miR-10c-5p	742.017	1170.67	-0.659594	0.00839239	0.0291265
	gga-miR-12241-3p	0	4.74432	-4.59971	0.0104798	0.0355348
	gga-miR-125b-5p	4592.35	6710.02	-0.547465	0.00791913	0.0278112
	gga-miR-128-3p	5242	11179.1	-1.09266	8.12119e-07	7.48672e-06
	gga-miR-133a-3p	1148.64	1717.41	-0.580579	0.00560197	0.0204022
	gga-miR-1388a-3p	635.759	1511.68	-1.24691	3.72508e-08	3.92464e-07
	gga-miR-1388a-5p	2641.05	7042.23	-1.41447	2.57693e-13	4.2233e-12
	gga-miR-1388b-3p	2021.36	5311.26	-1.39311	1.0134e-12	1.49477e-11
	gga-miR-1388b-5p	600.179	1422.85	-1.24244	7.11588e-08	6.99728e-07
	gga-miR-1416-5p	437.557	984.495	-1.17267	4.50397e-07	4.28603e-06
	gga-miR-145-5p	14033.9	24081.6	-0.779131	0.000168787	0.000889145
	gga-miR-147	969.919	1406.68	-0.535482	0.0113703	0.0381163
	gga-miR-1662	112.66	346.842	-1.62271	4.89038e-10	6.27245e-09
	gga-miR-1684a-3p	0	16.7709	-6.44004	3.45645e-06	2.83237e-05
	gga-miR-181a-5p	2310.89	4640.79	-1.00618	8.31109e-09	9.08064e-08
	gga-miR-181b-5p	458.558	694.473	-0.59872	0.00117025	0.00515259
	gga-miR-183	12.7472	32.378	-1.34798	0.0128899	0.0417858
	gga-miR-187-3p	130.825	224.36	-0.779682	0.00296009	0.011643
	gga-miR-194	15455.7	47176	-1.60991	5.21567e-22	2.19803e-20
	gga-miR-196-1-3p	25.1946	76.785	-1.61292	4.48218e-05	0.000298
	gga-miR-196-5p	413.569	756.994	-0.872348	3.25297e-05	0.000239906
	gga-miR-200a-3p	25019.8	98401.8	-1.9756	3.35638e-32	2.47533e-30
	gga-miR-200a-5p	2008.98	7205.1	-1.84253	1.69751e-16	3.5769e-15
	gga-miR-200b-3p	21045.7	77786	-1.88597	4.44163e-25	2.62056e-23
	gga-miR-200b-5p	196.775	625.222	-1.66982	2.06536e-11	2.76947e-10
	gga-miR-204	38.7266	103.935	-1.42746	7.56101e-05	0.0004461
	gga-miR-214	630.873	964.765	-0.615209	0.00164363	0.00702712
	gga-miR-214b-5p	324.072	456.363	-0.497208	0.0156478	0.0494012
	gga-miR-215-3p	23.6424	83.9335	-1.8245	2.79449e-06	2.35535e-05
	gga-miR-215-5p	214965	995784	-2.21173	2.74457e-22	1.34942e-20
	gga-miR-222a	1244.74	2393.09	-0.943102	1.83469e-05	0.000138778
	gga-miR-26a-5p	115225	193339	-0.74668	0.000137443	0.000750843
	gga-miR-30c-1-3p	348.99	657.3	-0.913358	1.85881e-06	1.66166e-05
	gga-miR-30c-5p	3901.33	6840.94	-0.81035	2.45404e-06	2.12924e-05
	gga-miR-30d	22218.9	62840.4	-1.4999	4.80226e-15	8.85417e-14
	gga-miR-30e-3p	631.057	983.136	-0.638837	0.001153	0.00515259
	gga-miR-34b-3p	0	39.9453	-7.68257	3.97013e-05	0.000272369
	gga-miR-34b-5p	3.8905	606.764	-7.2868	5.41657e-08	5.50996e-07
	gga-miR-34c-3p	0.421309	14.4026	-5.22828	0.00037289	0.00181899
	gga-miR-34c-5p	4.63268	419.724	-6.49035	4.54577e-05	0.000298
	gga-miR-375	403.79	1335.14	-1.72912	8.76831e-13	1.3614e-11
	gga-miR-429-3p	2951.46	8357.47	-1.50154	2.23921e-18	6.00515e-17
	gga-miR-449a	0.299211	44.9863	-6.89489	0.000382296	0.00181899
	gga-miR-449d-5p	3.38044	19.145	-2.44159	0.00623245	0.0221515
	gga-miR-455-5p	240.553	385.271	-0.683459	0.00242877	0.0100914
	gga-miR-458a-3p	1222.24	3777.06	-1.6275	6.30593e-20	2.06694e-18
	gga-miR-458b-5p	1216.47	3770.4	-1.63176	5.05367e-20	1.86354e-18
	gga-miR-460a-5p	28.6417	65.5219	-1.20127	0.00126382	0.00548273
	gga-miR-489-3p	1.49605	13.6686	-3.08161	0.00439529	0.0166232
	gga-miR-490-3p	294.091	1001.77	-1.77133	3.4867e-17	8.57147e-16
	gga-miR-6606-5p	0	40.5653	-7.7004	2.03434e-09	2.40053e-08
	gga-miR-7460-3p	324.314	1164.48	-1.84359	1.29259e-15	2.5421e-14
	gga-miR-7460-5p	4.95422	19.4707	-1.9327	0.00588927	0.021187
	gga-miR-7b	7.65957	2393.79	-8.33972	1.15029e-99	3.39336e-97
	gga-miR-92-3p	3378.4	5696.02	-0.753809	0.000150613	0.000807833
	gga-miR-99a-5p	6520.53	12093.1	-0.89121	3.61437e-05	0.000253867
