# Supplementary material for: MicroRNA expression profile of chicken cecum in different stages during Histomonas meleagridis infection
Source: BMC Vet Res. 2022 Jun 11;18:222. doi: 10.1186/s12917-022-03316-2 (PMC9188098; doi:10.1186/s12917-022-03316-2)
Supplement: Supplementary file 2 — Additional file 2: Table S2. Differentially expressed miRNAs between CEH and CCH samples [file 12917_2022_3316_MOESM2_ESM.xlsx]

## Sheet: Sheet1
	Table S2 Differentially expressed miRNAs between CEH and CCH samples
	sRNA	Normalized read counts (TMP)		log2(FoldChange)	pval	padj
		CEH	CCH
	Upregulated
	gga-let-7a-2-3p	50.6777	15.5909	1.70488	0.000465761	0.00255572
	gga-miR-100-5p	150982	96579.9	0.644581	0.00208895	0.00988501
	gga-miR-106-5p	891.051	505.313	0.817882	0.000565473	0.00306358
	gga-miR-122-5p	935.487	325.615	1.52128	0.00332749	0.0139624
	gga-miR-122b-3p	935.487	325.615	1.52128	0.00332749	0.0139624
	gga-miR-132a-3p	757.471	226.591	1.74307	2.25209e-10	6.02433e-09
	gga-miR-132a-5p	6066.13	3004.14	1.01407	4.85795e-05	0.00041584
	gga-miR-132b-3p	6080.85	3010.99	1.01428	4.98447e-05	0.000418304
	gga-miR-132b-5p	72.4407	10.3503	2.82587	2.04464e-10	5.83405e-09
	gga-miR-132c-3p	881.1	465.551	0.921095	0.000363206	0.00201886
	gga-miR-132c-5p	116.214	14.0267	3.06279	6.03102e-14	3.22659e-12
	gga-miR-142-3p	579.694	224.097	1.36953	4.13434e-08	8.04318e-07
	gga-miR-142-5p	1675.95	824.906	1.02309	2.09924e-05	0.000191165
	gga-miR-1434	99.3406	38.0162	1.38667	8.45057e-05	0.000634534
	gga-miR-1451-5p	134.833	57.0806	1.24129	0.000120859	0.000834316
	gga-miR-146a-3p	183.455	96.0225	0.933968	0.00147233	0.00716089
	gga-miR-146a-5p	2016.19	1049.2	0.942337	0.00022264	0.00132936
	gga-miR-146b-3p	3572.98	368.277	3.27936	2.43224e-24	5.20499e-22
	gga-miR-146b-5p	269170	25993.2	3.37233	7.72201e-33	3.30502e-30
	gga-miR-146c-3p	88.0927	40.0577	1.13657	0.000882357	0.00466233
	gga-miR-146c-5p	78092.1	40614.9	0.943168	2.41861e-07	3.58164e-06
	gga-miR-148a-3p	349886	227467	0.621232	0.00248815	0.0114508
	gga-miR-148a-5p	245.144	156.57	0.649144	0.00665652	0.0249911
	gga-miR-155	9159.04	1476.78	2.63235	9.3226e-14	4.43341e-12
	gga-miR-1551-5p	7.60854	0.305101	4.39595	0.00455117	0.0182047
	gga-miR-1559-5p	2060.12	837.081	1.29925	2.74353e-08	5.59159e-07
	gga-miR-15a	47.6474	16.9715	1.4869	0.00144692	0.00715
	gga-miR-15b-5p	426.174	248.847	0.777441	0.0031135	0.0134604
	gga-miR-15c-5p	425.199	236.6	0.847128	0.000215265	0.00131619
	gga-miR-16-5p	1172.18	476.284	1.2993	4.02005e-07	5.55026e-06
	gga-miR-1674	9.8593	1.25656	2.89547	0.00752409	0.0277613
	gga-miR-16c-5p	1995.79	1352.87	0.561143	0.00579916	0.022209
	gga-miR-1729-3p	33.6083	11.1613	1.57227	0.00145339	0.00715
	gga-miR-1729-5p	282.255	138.457	1.02818	0.000208723	0.00129469
	gga-miR-181a-3p	1140.85	668.742	0.771219	4.75816e-05	0.000415611
	gga-miR-184-3p	857.269	109.555	2.97093	1.35884e-14	9.69307e-13
	gga-miR-18a-5p	105.334	44.2698	1.25992	0.00011303	0.000794978
	gga-miR-191-5p	68332.4	35073.7	0.962173	6.03805e-05	0.000478571
	gga-miR-20b-5p	1688.22	989.471	0.770451	0.000259267	0.00149955
	gga-miR-210a-3p	437.979	161.164	1.44468	1.11127e-06	1.35571e-05
	gga-miR-210a-5p	1626.34	578.927	1.49036	8.34706e-08	1.55328e-06
	gga-miR-210b-3p	1584.78	559.762	1.50162	9.10121e-08	1.62305e-06
	gga-miR-210b-5p	356.111	136.519	1.38585	4.08713e-06	4.48536e-05
	gga-miR-212-3p	22.4686	4.33928	2.43119	0.000679289	0.00363419
	gga-miR-212-5p	881.1	465.551	0.921095	0.000363206	0.00201886
	gga-miR-21-5p	1.83536e+06	541214	1.76179	1.87295e-12	7.28747e-11
	gga-miR-2184a-5p	2115.34	365.805	2.53237	2.3319e-23	3.32685e-21
	gga-miR-2184b-3p	25.6232	5.34657	2.25612	0.00013424	0.000911981
	gga-miR-2188-5p	133.91	52.4564	1.35739	0.00548978	0.0213602
	gga-miR-222b-3p	234.553	34.3471	2.7644	4.6972e-13	2.0104e-11
	gga-miR-222b-5p	335.012	59.648	2.48425	4.04426e-12	1.44245e-10
	gga-miR-223	1395.28	143.791	3.27979	2.8265e-14	1.7282e-12
	gga-miR-22-3p	30050.7	19969.5	0.589616	0.00736898	0.0274254
	gga-miR-31-5p	180.747	14.5532	3.62849	3.23575e-10	8.14648e-09
	gga-miR-3529	35.8544	13.3832	1.41934	0.00222394	0.0103461
	gga-miR-3535	288.719	131.041	1.13926	0.000223631	0.00132936
	gga-miR-363-5p	139.664	68.2127	1.03161	0.000113303	0.000794978
	gga-miR-365-2-5p	33.0551	10.2615	1.68344	0.00325419	0.0139279
	gga-miR-425-3p	1701.16	906.105	0.908601	4.18275e-07	5.59443e-06
	gga-miR-451	391.342	119.09	1.71959	7.06338e-06	6.99271e-05
	novel_123	10.78	1.41672	2.98356	0.00581169	0.022209
	Downregulated
	gga-let-7b	7421.7	10427.5	-0.490575	0.00350607	0.0144288
	gga-let-7k-5p	5808.04	8360.84	-0.525638	0.00402407	0.0164029
	gga-miR-10a-3p	103.648	203.17	-0.968126	0.0012569	0.00640423
	gga-miR-10a-5p	20800.3	49160.1	-1.2409	3.59572e-07	5.1299e-06
	gga-miR-10c-3p	15.2882	50.2345	-1.73067	0.00615198	0.0233013
	gga-miR-10c-5p	851.056	2756.72	-1.69607	2.03642e-05	0.000189476
	gga-miR-12225-3p	2.38446	15.0854	-2.59925	0.00171605	0.00825246
	gga-miR-12265-5p	0	4.3212	-4.59224	0.0137479	0.0466992
	gga-miR-125b-5p	21710.1	30170.9	-0.474761	0.0134078	0.0459082
	gga-miR-128-3p	20754.3	35786.4	-0.785994	0.000104894	0.000774043
	gga-miR-133a-3p	5981.19	12481.9	-1.06146	5.30956e-05	0.000437018
	gga-miR-133a-5p	19.3486	63.018	-1.70874	7.55612e-05	0.000588003
	gga-miR-140-3p	19044.3	27434.2	-0.526611	0.00785317	0.0287278
	gga-miR-1416-3p	0.663617	10.5317	-4.03282	0.00265191	0.0119644
	gga-miR-1416-5p	982.278	4991.89	-2.34592	9.89975e-11	3.0265e-09
	gga-miR-143-3p	1.79057e+06	2.88791e+06	-0.689604	0.0131081	0.0454236
	gga-miR-145-3p	1798.52	3445.66	-0.938166	0.000108406	0.000786406
	gga-miR-145-5p	68241.3	174788	-1.3569	4.38188e-06	4.68861e-05
	gga-miR-1456-5p	30.9575	129.973	-2.06485	7.48414e-06	7.11825e-05
	gga-miR-148b-5p	54.4343	113.305	-1.05965	0.00210172	0.00988501
	gga-miR-1662	109.098	336.404	-1.63001	5.42126e-10	1.28906e-08
	gga-miR-1677-3p	435.914	1020.89	-1.22917	0.000176047	0.00114164
	gga-miR-1720-5p	1.65072	10.1527	-2.65021	0.0122701	0.0430458
	gga-miR-1782	2.00586	10.5831	-2.43362	0.00969725	0.0345868
	gga-miR-183	40.8914	130.256	-1.66906	0.00265566	0.0119644
	gga-miR-187-3p	194.998	816.263	-2.06754	8.36023e-05	0.000634534
	gga-miR-193b-3p	286.557	499.095	-0.800297	0.00453675	0.0182047
	gga-miR-194	10215.8	72364.1	-2.82451	9.29167e-07	1.16966e-05
	gga-miR-196-1-3p	32.8224	114.133	-1.81162	0.000188058	0.00118366
	gga-miR-196-5p	287.28	654.457	-1.18905	0.00032719	0.00186716
	gga-miR-1a-3p	7549.8	20626.4	-1.45007	1.82248e-07	2.88897e-06
	gga-miR-1b-3p	3498.22	6225.65	-0.831802	0.00128244	0.00645749
	gga-miR-200a-3p	17549.6	130740	-2.89722	1.14031e-06	1.35571e-05
	gga-miR-200a-5p	1637.52	10821.5	-2.72456	1.26735e-07	2.1697e-06
	gga-miR-200b-3p	20648.6	143030	-2.79222	2.42681e-07	3.58164e-06
	gga-miR-200b-5p	311.083	2352.07	-2.91974	5.1684e-09	1.16425e-07
	gga-miR-204	147.622	269.949	-0.868408	0.00338556	0.0140682
	gga-miR-215-3p	19.1599	125.159	-2.7181	0.00018656	0.00118366
	gga-miR-215-5p	68990.4	516625	-2.90466	2.06318e-06	2.32379e-05
	gga-miR-23b-3p	666.703	1128.36	-0.759894	0.00111255	0.00573701
	gga-miR-26a-5p	197067	339989	-0.786797	3.49769e-05	0.000311877
	gga-miR-27b-3p	7480.9	14591	-0.963857	7.18877e-06	6.99271e-05
	gga-miR-2954	3445.85	27613.8	-3.00247	4.99434e-07	6.4775e-06
	gga-miR-30a-3p	515.026	752.188	-0.546346	0.00498263	0.019746
	gga-miR-30a-5p	17809.9	25353.2	-0.509491	0.00846977	0.0304627
	gga-miR-30c-1-3p	1146.16	2081.91	-0.861396	5.86065e-06	5.97228e-05
	gga-miR-30c-5p	17142	33369.1	-0.960995	1.94298e-06	2.24756e-05
	gga-miR-30d	92625.4	224993	-1.28041	3.40364e-11	1.12058e-09
	gga-miR-30e-3p	1906.45	2783.85	-0.54636	0.00283843	0.0126547
	gga-miR-30e-5p	13640.3	19739.6	-0.533242	0.0138851	0.0467939
	gga-miR-3536	42.8444	93.8355	-1.12778	0.00302005	0.0133256
	gga-miR-365-3p	144.654	381.958	-1.4041	4.51541e-06	4.71365e-05
	gga-miR-375	684.329	5511.8	-3.01001	0.00307578	0.013433
	gga-miR-383-5p	6.21773	19.4139	-1.66639	0.0131601	0.0454236
	gga-miR-429-3p	1751.78	9342.07	-2.41521	2.27039e-08	4.85863e-07
	gga-miR-455-5p	717.165	1028.38	-0.519726	0.0109	0.0385553
	gga-miR-458a-3p	1284.35	5322.27	-2.05134	4.53102e-18	4.14843e-16
	gga-miR-458b-5p	1282.94	5311.52	-2.05	4.84629e-18	4.14843e-16
	gga-miR-460a-5p	39.7992	96.1437	-1.281	0.000930613	0.00485734
	gga-miR-490-3p	1888.1	6192.24	-1.71388	1.45146e-07	2.38932e-06
	gga-miR-6631-5p	0	5.20321	-4.88259	0.00535875	0.0210417
	gga-miR-6660-3p	39.229	79.5157	-1.02611	0.00804713	0.0291879
	gga-miR-7	3226.39	8506.47	-1.39873	0.00023764	0.00139328
	gga-miR-7460-3p	778.942	3024.58	-1.95761	0.000149481	0.00099327
	gga-miR-92-3p	18048.5	29831.7	-0.724987	5.48134e-05	0.000442644
	gga-miR-99a-5p	20978.6	37346.5	-0.832043	0.000150847	0.00099327
