# Supplementary material for: MicroRNA expression profile of chicken cecum in different stages during Histomonas meleagridis infection
Source: BMC Vet Res. 2022 Jun 11;18:222. doi: 10.1186/s12917-022-03316-2 (PMC9188098; doi:10.1186/s12917-022-03316-2)
Supplement: Supplementary file 3 — Additional file 3: Table S3. T cell related GO terms of target genes of DEMs obtained from the samples at 10 and 15 DPI [file 12917_2022_3316_MOESM3_ESM.xlsx]

## Sheet: Sheet1
	Table S3 T cell related GO terms of target genes of DEMs obtained from the samples at 10 and 15 DPI
	Infected/Control	Pathway term	Database	ID	P-Value
	10d samples	CD4-positive, alpha-beta T cell activation	biological_process	GO:0035710	0.019652
		CD4-positive, alpha-beta T cell differentiation	biological_process	GO:0043367	0.02823
		establishment of T cell polarity	biological_process	GO:0001768	0.025076
		negative regulation of alpha-beta T cell proliferation	biological_process	GO:0046642	0.046069
		negative regulation of CD4-positive, alpha-beta T cell proliferation	biological_process	GO:2000562	0.019251
		positive regulation of CD4-positive, alpha-beta T cell activation	biological_process	GO:2000516	0.038398
		positive regulation of CD4-positive, alpha-beta T cell differentiation	biological_process	GO:0043372	0.02218
		positive regulation of T cell activation	biological_process	GO:0050870	0.038734
		regulation of CD4-positive, alpha-beta T cell activation	biological_process	GO:2000514	0.039662
		regulation of establishment of T cell polarity	biological_process	GO:1903903	0.042115
		regulation of T cell activation	biological_process	GO:0050863	0.049414
		T cell activation	biological_process	GO:0042110	0.02687
		T cell aggregation	biological_process	GO:0070489	0.02687
		T cell costimulation	biological_process	GO:0031295	0.0077266
		T cell proliferation	biological_process	GO:0042098	0.042232
	15d samples	alpha-beta T cell differentiation	biological_process	GO:0046632	0.038102
		alpha-beta T cell lineage commitment	biological_process	GO:0002363	0.04569
		CD4-positive, alpha-beta T cell differentiation	biological_process	GO:0043367	0.035118
		positive regulation of alpha-beta T cell activation	biological_process	GO:0046635	0.010726
		positive regulation of alpha-beta T cell differentiation	biological_process	GO:0046638	0.012483
		positive regulation of alpha-beta T cell proliferation	biological_process	GO:0046641	0.017625
		positive regulation of alpha-beta T cell proliferation	biological_process	GO:0046641	0.017625
		positive regulation of CD8-positive, alpha-beta T cell activation	biological_process	GO:2001187	0.0062632
		positive regulation of CD8-positive, alpha-beta T cell differentiation	biological_process	GO:0043378	0.031287
		T cell proliferation	biological_process	GO:0042098	0.016344
		T cell receptor complex	cellular_component	GO:0042101	0.038792
		T cell selection	biological_process	GO:0045058	0.039383
