# Supplementary material for: MicroRNA expression profile of chicken cecum in different stages during Histomonas meleagridis infection
Source: BMC Vet Res. 2022 Jun 11;18:222. doi: 10.1186/s12917-022-03316-2 (PMC9188098; doi:10.1186/s12917-022-03316-2)
Supplement: Supplementary file 4 — Additional file 4: Table S4. KEGG pathways of target genes of DEMs obtained from the samples at 10 and 15 DPI [file 12917_2022_3316_MOESM4_ESM.xlsx]

## Sheet: Sheet1
	Table S4 KEGG pathways of target genes of DEMs obtained from the samples at 10 and 15 DPI
	Infected/Control	Pathway term	Database	ID	Input gene number	Background gene number	P-Value
	10d samples	Hedgehog signaling pathway	KEGG PATHWAY	gga04340	14	45	0.0228564
		Steroid biosynthesis	KEGG PATHWAY	gga00100	7	17	0.034574
		Biosynthesis of amino acids	KEGG PATHWAY	gga01230	16	59	0.0399256
		Lysine degradation	KEGG PATHWAY	gga00310	13	45	0.0424377
		Other types of O-glycan biosynthesis	KEGG PATHWAY	gga00514	9	29	0.0617924
		Arginine and proline metabolism	KEGG PATHWAY	gga00330	13	50	0.0750226
		2-Oxocarboxylic acid metabolism	KEGG PATHWAY	gga01210	5	13	0.0842927
		Regulation of actin cytoskeleton	KEGG PATHWAY	gga04810	36	177	0.088109
		Terpenoid backbone biosynthesis	KEGG PATHWAY	gga00900	6	20	0.128213
		RNA polymerase	KEGG PATHWAY	gga03020	6	20	0.128213
		Glyoxylate and dicarboxylate metabolism	KEGG PATHWAY	gga00630	7	25	0.130773
		N-Glycan biosynthesis	KEGG PATHWAY	gga00510	11	46	0.138296
		Carbon metabolism	KEGG PATHWAY	gga01200	19	90	0.143019
		Pentose phosphate pathway	KEGG PATHWAY	gga00030	6	21	0.147114
		Metabolic pathways	KEGG PATHWAY	gga01100	177	1049	0.162152
		Glycosaminoglycan degradation	KEGG PATHWAY	gga00531	5	18	0.190088
		Pyruvate metabolism	KEGG PATHWAY	gga00620	8	34	0.198015
		Glycerophospholipid metabolism	KEGG PATHWAY	gga00564	17	86	0.220635
		DNA replication	KEGG PATHWAY	gga03030	7	30	0.224967
		Adipocytokine signaling pathway	KEGG PATHWAY	gga04920	13	64	0.233474
		Phenylalanine, tyrosine and tryptophan biosynthesis	KEGG PATHWAY	gga00400	2	5	0.241531
		Tyrosine metabolism	KEGG PATHWAY	gga00350	7	31	0.246148
		Phenylalanine metabolism	KEGG PATHWAY	gga00360	4	15	0.248361
		Ascorbate and aldarate metabolism	KEGG PATHWAY	gga00053	3	10	0.251505
		Melanogenesis	KEGG PATHWAY	gga04916	17	89	0.25813
		Cardiac muscle contraction	KEGG PATHWAY	gga04260	12	60	0.259767
		Salmonella infection	KEGG PATHWAY	gga05132	13	66	0.263088
		Fructose and mannose metabolism	KEGG PATHWAY	gga00051	7	32	0.267912
		Alanine, aspartate and glutamate metabolism	KEGG PATHWAY	gga00250	7	32	0.267912
		Glycosphingolipid biosynthesis - lacto and neolacto series	KEGG PATHWAY	gga00601	5	21	0.268461
		Endocytosis	KEGG PATHWAY	gga04144	34	192	0.271822
		Glycolysis / Gluconeogenesis	KEGG PATHWAY	gga00010	10	50	0.286002
		Glycerolipid metabolism	KEGG PATHWAY	gga00561	10	50	0.286002
		Cysteine and methionine metabolism	KEGG PATHWAY	gga00270	7	33	0.290167
		Tryptophan metabolism	KEGG PATHWAY	gga00380	8	39	0.296409
		Citrate cycle (TCA cycle)	KEGG PATHWAY	gga00020	6	28	0.306125
		Base excision repair	KEGG PATHWAY	gga03410	6	28	0.306125
		Focal adhesion	KEGG PATHWAY	gga04510	32	184	0.311044
		Spliceosome	KEGG PATHWAY	gga03040	19	105	0.311107
		Insulin signaling pathway	KEGG PATHWAY	gga04910	21	118	0.32255
		Cell adhesion molecules (CAMs)	KEGG PATHWAY	gga04514	20	112	0.32336
		Vascular smooth muscle contraction	KEGG PATHWAY	gga04270	18	100	0.324738
		Oocyte meiosis	KEGG PATHWAY	gga04114	16	88	0.32567
		Herpes simplex infection	KEGG PATHWAY	gga05168	25	143	0.330041
		NOD-like receptor signaling pathway	KEGG PATHWAY	gga04621	8	41	0.338671
		Glutathione metabolism	KEGG PATHWAY	gga00480	7	36	0.358959
		Nicotinate and nicotinamide metabolism	KEGG PATHWAY	gga00760	5	25	0.380705
		Progesterone-mediated oocyte maturation	KEGG PATHWAY	gga04914	13	74	0.391303
		VEGF signaling pathway	KEGG PATHWAY	gga04370	10	56	0.398628
		Amino sugar and nucleotide sugar metabolism	KEGG PATHWAY	gga00520	8	44	0.403396
		Intestinal immune network for IgA production	KEGG PATHWAY	gga04672	6	32	0.40757
		Apoptosis	KEGG PATHWAY	gga04210	12	69	0.411098
		Ether lipid metabolism	KEGG PATHWAY	gga00565	7	39	0.428918
		GnRH signaling pathway	KEGG PATHWAY	gga04912	13	77	0.441232
		ErbB signaling pathway	KEGG PATHWAY	gga04012	13	77	0.441232
		Oxidative phosphorylation	KEGG PATHWAY	gga00190	19	115	0.445336
		Pyrimidine metabolism	KEGG PATHWAY	gga00240	15	90	0.448199
		RNA transport	KEGG PATHWAY	gga03013	21	129	0.46333
		Linoleic acid metabolism	KEGG PATHWAY	gga00591	5	28	0.464999
		MAPK signaling pathway	KEGG PATHWAY	gga04010	34	214	0.487995
		Arachidonic acid metabolism	KEGG PATHWAY	gga00590	8	48	0.489361
		Drug metabolism - cytochrome P450	KEGG PATHWAY	gga00982	5	29	0.492391
		Wnt signaling pathway	KEGG PATHWAY	gga04310	19	119	0.499738
		Adherens junction	KEGG PATHWAY	gga04520	11	68	0.504744
		Protein processing in endoplasmic reticulum	KEGG PATHWAY	gga04141	23	146	0.51634
		mRNA surveillance pathway	KEGG PATHWAY	gga03015	11	69	0.522441
		Adrenergic signaling in cardiomyocytes	KEGG PATHWAY	gga04261	19	121	0.526586
		Glycosylphosphatidylinositol(GPI)-anchor biosynthesis	KEGG PATHWAY	gga00563	4	24	0.533677
		Notch signaling pathway	KEGG PATHWAY	gga04330	7	44	0.5423
		Retinol metabolism	KEGG PATHWAY	gga00830	5	31	0.545481
		Other glycan degradation	KEGG PATHWAY	gga00511	3	18	0.552856
		Propanoate metabolism	KEGG PATHWAY	gga00640	4	25	0.562693
		Galactose metabolism	KEGG PATHWAY	gga00052	5	32	0.571013
		Metabolism of xenobiotics by cytochrome P450	KEGG PATHWAY	gga00980	5	32	0.571013
		Butirosin and neomycin biosynthesis	KEGG PATHWAY	gga00524	1	5	0.580928
		Glycosphingolipid biosynthesis - globo series	KEGG PATHWAY	gga00603	2	12	0.581592
		Non-homologous end-joining	KEGG PATHWAY	gga03450	2	12	0.581592
		Glycosaminoglycan biosynthesis - chondroitin sulfate / dermatan sulfate	KEGG PATHWAY	gga00532	3	19	0.585737
		Cytokine-cytokine receptor interaction	KEGG PATHWAY	gga04060	25	165	0.58646
		Mucin type O-Glycan biosynthesis	KEGG PATHWAY	gga00512	4	26	0.590691
		Peroxisome	KEGG PATHWAY	gga04146	11	74	0.607385
		Pentose and glucuronate interconversions	KEGG PATHWAY	gga00040	3	20	0.617028
		Purine metabolism	KEGG PATHWAY	gga00230	22	148	0.617944
		Valine, leucine and isoleucine degradation	KEGG PATHWAY	gga00280	6	41	0.622544
		RNA degradation	KEGG PATHWAY	gga03018	9	63	0.649563
		Pantothenate and CoA biosynthesis	KEGG PATHWAY	gga00770	2	14	0.656265
		Glycosaminoglycan biosynthesis - keratan sulfate	KEGG PATHWAY	gga00533	2	14	0.656265
		Tight junction	KEGG PATHWAY	gga04530	17	118	0.658707
		Proteasome	KEGG PATHWAY	gga03050	5	36	0.664984
		Vitamin B6 metabolism	KEGG PATHWAY	gga00750	1	7	0.686429
		Renin-angiotensin system	KEGG PATHWAY	gga04614	2	15	0.68941
		Lysosome	KEGG PATHWAY	gga04142	15	107	0.6908
		Calcium signaling pathway	KEGG PATHWAY	gga04020	23	162	0.696622
		Gap junction	KEGG PATHWAY	gga04540	11	80	0.69864
		mTOR signaling pathway	KEGG PATHWAY	gga04150	7	52	0.699911
		Selenocompound metabolism	KEGG PATHWAY	gga00450	2	16	0.719875
		Homologous recombination	KEGG PATHWAY	gga03440	3	24	0.725615
		Cell cycle	KEGG PATHWAY	gga04110	15	110	0.726584
		Ribosome biogenesis in eukaryotes	KEGG PATHWAY	gga03008	9	68	0.727987
		p53 signaling pathway	KEGG PATHWAY	gga04115	8	61	0.730052
		Toll-like receptor signaling pathway	KEGG PATHWAY	gga04620	11	83	0.738989
		Cytosolic DNA-sensing pathway	KEGG PATHWAY	gga04623	5	40	0.74442
		RIG-I-like receptor signaling pathway	KEGG PATHWAY	gga04622	7	55	0.748783
		Synthesis and degradation of ketone bodies	KEGG PATHWAY	gga00072	1	9	0.765384
		Ubiquinone and other terpenoid-quinone biosynthesis	KEGG PATHWAY	gga00130	1	9	0.765384
		beta-Alanine metabolism	KEGG PATHWAY	gga00410	3	26	0.770104
		Steroid hormone biosynthesis	KEGG PATHWAY	gga00140	4	35	0.790655
		Dorso-ventral axis formation	KEGG PATHWAY	gga04320	2	19	0.796458
		Sulfur metabolism	KEGG PATHWAY	gga00920	1	10	0.797064
		Fatty acid elongation	KEGG PATHWAY	gga00062	2	20	0.81753
		Mismatch repair	KEGG PATHWAY	gga03430	2	20	0.81753
		ABC transporters	KEGG PATHWAY	gga02010	4	37	0.822446
		Basal transcription factors	KEGG PATHWAY	gga03022	4	37	0.822446
		Nucleotide excision repair	KEGG PATHWAY	gga03420	4	37	0.822446
		Phagosome	KEGG PATHWAY	gga04145	16	127	0.82414
		SNARE interactions in vesicular transport	KEGG PATHWAY	gga04130	3	29	0.825597
		Histidine metabolism	KEGG PATHWAY	gga00340	2	21	0.836626
		Folate biosynthesis	KEGG PATHWAY	gga00790	1	12	0.848175
		Protein export	KEGG PATHWAY	gga03060	2	22	0.853894
		Aminoacyl-tRNA biosynthesis	KEGG PATHWAY	gga00970	7	64	0.860595
		Glycosphingolipid biosynthesis - ganglio series	KEGG PATHWAY	gga00604	1	13	0.868681
		Fatty acid biosynthesis	KEGG PATHWAY	gga00061	1	13	0.868681
		Inositol phosphate metabolism	KEGG PATHWAY	gga00562	6	57	0.869636
		Fatty acid degradation	KEGG PATHWAY	gga00071	3	33	0.881442
		FoxO signaling pathway	KEGG PATHWAY	gga04068	14	121	0.887015
		Porphyrin and chlorophyll metabolism	KEGG PATHWAY	gga00860	2	25	0.896156
		alpha-Linolenic acid metabolism	KEGG PATHWAY	gga00592	2	25	0.896156
		TGF-beta signaling pathway	KEGG PATHWAY	gga04350	7	69	0.902676
		Drug metabolism - other enzymes	KEGG PATHWAY	gga00983	2	27	0.91768
		Nitrogen metabolism	KEGG PATHWAY	gga00910	1	17	0.926515
		Fanconi anemia pathway	KEGG PATHWAY	gga03460	4	48	0.933648
		Phosphatidylinositol signaling system	KEGG PATHWAY	gga04070	7	75	0.93842
		Ubiquitin mediated proteolysis	KEGG PATHWAY	gga04120	13	124	0.939699
		Neuroactive ligand-receptor interaction	KEGG PATHWAY	gga04080	31	261	0.942477
		Jak-STAT signaling pathway	KEGG PATHWAY	gga04630	13	125	0.943371
		PPAR signaling pathway	KEGG PATHWAY	gga03320	5	59	0.944826
		Biosynthesis of unsaturated fatty acids	KEGG PATHWAY	gga01040	1	20	0.952463
		Influenza A	KEGG PATHWAY	gga05164	13	130	0.958967
		ECM-receptor interaction	KEGG PATHWAY	gga04512	6	73	0.964691
		Starch and sucrose metabolism	KEGG PATHWAY	gga00500	2	35	0.968434
		Butanoate metabolism	KEGG PATHWAY	gga00650	1	23	0.969252
		Phototransduction	KEGG PATHWAY	gga04744	1	24	0.973409
		Glycosaminoglycan biosynthesis - heparan sulfate / heparin	KEGG PATHWAY	gga00534	1	24	0.973409
		Ribosome	KEGG PATHWAY	gga03010	11	120	0.973782
		Sphingolipid metabolism	KEGG PATHWAY	gga00600	3	49	0.97815
		Fatty acid metabolism	KEGG PATHWAY	gga01212	2	42	0.986752
		Regulation of autophagy	KEGG PATHWAY	gga04140	1	31	0.990385
		Glycine, serine and threonine metabolism	KEGG PATHWAY	gga00260	1	36	0.995352
	15d samples	Fructose and mannose metabolism	KEGG PATHWAY	gga00051	14	32	0.00536676
		Phagosome	KEGG PATHWAY	gga04145	33	127	0.0286168
		Endocytosis	KEGG PATHWAY	gga04144	46	192	0.0334288
		Glycolysis / Gluconeogenesis	KEGG PATHWAY	gga00010	14	50	0.0836616
		N-Glycan biosynthesis	KEGG PATHWAY	gga00510	13	46	0.0890192
		Metabolic pathways	KEGG PATHWAY	gga01100	201	1049	0.102845
		Glyoxylate and dicarboxylate metabolism	KEGG PATHWAY	gga00630	8	25	0.105113
		Steroid biosynthesis	KEGG PATHWAY	gga00100	6	17	0.113979
		Amino sugar and nucleotide sugar metabolism	KEGG PATHWAY	gga00520	12	44	0.117203
		Mucin type O-Glycan biosynthesis	KEGG PATHWAY	gga00512	8	26	0.120515
		Biosynthesis of amino acids	KEGG PATHWAY	gga01230	15	59	0.125825
		Ascorbate and aldarate metabolism	KEGG PATHWAY	gga00053	4	10	0.142077
		Base excision repair	KEGG PATHWAY	gga03410	8	28	0.154631
		Lysosome	KEGG PATHWAY	gga04142	24	107	0.157299
		Renin-angiotensin system	KEGG PATHWAY	gga04614	5	15	0.164432
		Other types of O-glycan biosynthesis	KEGG PATHWAY	gga00514	8	29	0.173237
		Propanoate metabolism	KEGG PATHWAY	gga00640	7	25	0.187005
		Carbon metabolism	KEGG PATHWAY	gga01200	20	90	0.193291
		Purine metabolism	KEGG PATHWAY	gga00230	31	148	0.199588
		Hedgehog signaling pathway	KEGG PATHWAY	gga04340	11	45	0.200241
		Lysine degradation	KEGG PATHWAY	gga00310	11	45	0.200241
		Arginine and proline metabolism	KEGG PATHWAY	gga00330	12	50	0.200846
		Glycosphingolipid biosynthesis - lacto and neolacto series	KEGG PATHWAY	gga00601	6	21	0.202247
		Retinol metabolism	KEGG PATHWAY	gga00830	8	31	0.213196
		RNA transport	KEGG PATHWAY	gga03013	27	129	0.220102
		Cell cycle	KEGG PATHWAY	gga04110	23	110	0.243817
		Spliceosome	KEGG PATHWAY	gga03040	22	105	0.247307
		Other glycan degradation	KEGG PATHWAY	gga00511	5	18	0.248397
		Herpes simplex infection	KEGG PATHWAY	gga05168	29	143	0.255092
		Fatty acid degradation	KEGG PATHWAY	gga00071	8	33	0.256265
		Pyrimidine metabolism	KEGG PATHWAY	gga00240	19	90	0.258192
		Adipocytokine signaling pathway	KEGG PATHWAY	gga04920	14	64	0.261477
		Notch signaling pathway	KEGG PATHWAY	gga04330	10	44	0.273977
		Tryptophan metabolism	KEGG PATHWAY	gga00380	9	39	0.276589
		Homologous recombination	KEGG PATHWAY	gga03440	6	24	0.280377
		Cardiac muscle contraction	KEGG PATHWAY	gga04260	13	60	0.281742
		Oxidative phosphorylation	KEGG PATHWAY	gga00190	23	115	0.305485
		Terpenoid backbone biosynthesis	KEGG PATHWAY	gga00900	5	20	0.309324
		RNA polymerase	KEGG PATHWAY	gga03020	5	20	0.309324
		Tyrosine metabolism	KEGG PATHWAY	gga00350	7	31	0.330468
		Protein processing in endoplasmic reticulum	KEGG PATHWAY	gga04141	28	146	0.350902
		Galactose metabolism	KEGG PATHWAY	gga00052	7	32	0.356121
		Metabolism of xenobiotics by cytochrome P450	KEGG PATHWAY	gga00980	7	32	0.356121
		Non-homologous end-joining	KEGG PATHWAY	gga03450	3	12	0.388671
		Glycosphingolipid biosynthesis - globo series	KEGG PATHWAY	gga00603	3	12	0.388671
		Salmonella infection	KEGG PATHWAY	gga05132	13	66	0.389104
		Pyruvate metabolism	KEGG PATHWAY	gga00620	7	34	0.407819
		Cell adhesion molecules (CAMs)	KEGG PATHWAY	gga04514	21	112	0.414826
		Drug metabolism - cytochrome P450	KEGG PATHWAY	gga00982	6	29	0.420335
		SNARE interactions in vesicular transport	KEGG PATHWAY	gga04130	6	29	0.420335
		2-Oxocarboxylic acid metabolism	KEGG PATHWAY	gga01210	3	13	0.431213
		Fatty acid biosynthesis	KEGG PATHWAY	gga00061	3	13	0.431213
		Wnt signaling pathway	KEGG PATHWAY	gga04310	22	119	0.434507
		Glycosylphosphatidylinositol(GPI)-anchor biosynthesis	KEGG PATHWAY	gga00563	5	24	0.434639
		TGF-beta signaling pathway	KEGG PATHWAY	gga04350	13	69	0.44442
		Valine, leucine and isoleucine degradation	KEGG PATHWAY	gga00280	8	41	0.444562
		DNA replication	KEGG PATHWAY	gga03030	6	30	0.44837
		Regulation of actin cytoskeleton	KEGG PATHWAY	gga04810	32	177	0.452916
		Porphyrin and chlorophyll metabolism	KEGG PATHWAY	gga00860	5	25	0.465492
		Focal adhesion	KEGG PATHWAY	gga04510	33	184	0.468037
		Arachidonic acid metabolism	KEGG PATHWAY	gga00590	9	48	0.476098
		Regulation of autophagy	KEGG PATHWAY	gga04140	6	31	0.476099
		Pentose and glucuronate interconversions	KEGG PATHWAY	gga00040	4	20	0.486144
		Fatty acid elongation	KEGG PATHWAY	gga00062	4	20	0.486144
		Alanine, aspartate and glutamate metabolism	KEGG PATHWAY	gga00250	6	32	0.503405
		Glycerolipid metabolism	KEGG PATHWAY	gga00561	9	50	0.51996
		Adherens junction	KEGG PATHWAY	gga04520	12	68	0.531893
		Progesterone-mediated oocyte maturation	KEGG PATHWAY	gga04914	13	74	0.535295
		Peroxisome	KEGG PATHWAY	gga04146	13	74	0.535295
		RNA degradation	KEGG PATHWAY	gga03018	11	63	0.547535
		mRNA surveillance pathway	KEGG PATHWAY	gga03015	12	69	0.550315
		Linoleic acid metabolism	KEGG PATHWAY	gga00591	5	28	0.554313
		Steroid hormone biosynthesis	KEGG PATHWAY	gga00140	6	35	0.581805
		NOD-like receptor signaling pathway	KEGG PATHWAY	gga04621	7	41	0.581943
		Insulin signaling pathway	KEGG PATHWAY	gga04910	20	118	0.582581
		Nitrogen metabolism	KEGG PATHWAY	gga00910	3	17	0.587333
		ErbB signaling pathway	KEGG PATHWAY	gga04012	13	77	0.587501
		Fatty acid metabolism	KEGG PATHWAY	gga01212	7	42	0.60484
		Butirosin and neomycin biosynthesis	KEGG PATHWAY	gga00524	1	5	0.618584
		Glycosaminoglycan degradation	KEGG PATHWAY	gga00531	3	18	0.621824
		p53 signaling pathway	KEGG PATHWAY	gga04115	10	61	0.622109
		Basal transcription factors	KEGG PATHWAY	gga03022	6	37	0.630373
		Gap junction	KEGG PATHWAY	gga04540	13	80	0.637038
		Ribosome biogenesis in eukaryotes	KEGG PATHWAY	gga03008	11	68	0.638922
		Glycosaminoglycan biosynthesis - chondroitin sulfate / dermatan sulfate	KEGG PATHWAY	gga00532	3	19	0.654289
		Dorso-ventral axis formation	KEGG PATHWAY	gga04320	3	19	0.654289
		beta-Alanine metabolism	KEGG PATHWAY	gga00410	4	26	0.66978
		Aminoacyl-tRNA biosynthesis	KEGG PATHWAY	gga00970	10	64	0.675497
		mTOR signaling pathway	KEGG PATHWAY	gga04150	8	52	0.683594
		Cysteine and methionine metabolism	KEGG PATHWAY	gga00270	5	33	0.68382
		Biosynthesis of unsaturated fatty acids	KEGG PATHWAY	gga01040	3	20	0.684701
		Pantothenate and CoA biosynthesis	KEGG PATHWAY	gga00770	2	14	0.710233
		Glycosaminoglycan biosynthesis - keratan sulfate	KEGG PATHWAY	gga00533	2	14	0.710233
		Pentose phosphate pathway	KEGG PATHWAY	gga00030	3	21	0.713066
		Citrate cycle (TCA cycle)	KEGG PATHWAY	gga00020	4	28	0.719852
		Glycerophospholipid metabolism	KEGG PATHWAY	gga00564	13	86	0.726025
		Fanconi anemia pathway	KEGG PATHWAY	gga03460	7	48	0.726853
		RIG-I-like receptor signaling pathway	KEGG PATHWAY	gga04622	8	55	0.736314
		Tight junction	KEGG PATHWAY	gga04530	18	118	0.736853
		Jak-STAT signaling pathway	KEGG PATHWAY	gga04630	19	125	0.745754
		Proteasome	KEGG PATHWAY	gga03050	5	36	0.748137
		Neuroactive ligand-receptor interaction	KEGG PATHWAY	gga04080	41	261	0.757375
		Nucleotide excision repair	KEGG PATHWAY	gga03420	5	37	0.767277
		Selenocompound metabolism	KEGG PATHWAY	gga00450	2	16	0.77058
		PPAR signaling pathway	KEGG PATHWAY	gga03320	8	59	0.796717
		Synthesis and degradation of ketone bodies	KEGG PATHWAY	gga00072	1	9	0.799462
		Intestinal immune network for IgA production	KEGG PATHWAY	gga04672	4	32	0.802651
		Nicotinate and nicotinamide metabolism	KEGG PATHWAY	gga00760	3	25	0.807002
		Vascular smooth muscle contraction	KEGG PATHWAY	gga04270	14	100	0.81575
		Cytokine-cytokine receptor interaction	KEGG PATHWAY	gga04060	24	165	0.825143
		Oocyte meiosis	KEGG PATHWAY	gga04114	12	88	0.826496
		Sulfur metabolism	KEGG PATHWAY	gga00920	1	10	0.829243
		Sulfur relay system	KEGG PATHWAY	gga04122	1	10	0.829243
		Melanogenesis	KEGG PATHWAY	gga04916	12	89	0.836494
		Calcium signaling pathway	KEGG PATHWAY	gga04020	23	162	0.849595
		GnRH signaling pathway	KEGG PATHWAY	gga04912	10	77	0.84999
		Starch and sucrose metabolism	KEGG PATHWAY	gga00500	4	35	0.850749
		Ubiquitin mediated proteolysis	KEGG PATHWAY	gga04120	17	124	0.855072
		Inositol phosphate metabolism	KEGG PATHWAY	gga00562	7	57	0.856461
		Mismatch repair	KEGG PATHWAY	gga03430	2	20	0.859104
		Glycine, serine and threonine metabolism	KEGG PATHWAY	gga00260	4	36	0.864405
		Glutathione metabolism	KEGG PATHWAY	gga00480	4	36	0.864405
		ECM-receptor interaction	KEGG PATHWAY	gga04512	9	73	0.876636
		MAPK signaling pathway	KEGG PATHWAY	gga04010	30	214	0.891081
		Glycosphingolipid biosynthesis - ganglio series	KEGG PATHWAY	gga00604	1	13	0.89459
		Ether lipid metabolism	KEGG PATHWAY	gga00565	4	39	0.899109
		Butanoate metabolism	KEGG PATHWAY	gga00650	2	23	0.903637
		Cytosolic DNA-sensing pathway	KEGG PATHWAY	gga04623	4	40	0.9088
		Phototransduction	KEGG PATHWAY	gga04744	2	24	0.91529
		Adrenergic signaling in cardiomyocytes	KEGG PATHWAY	gga04261	15	121	0.920542
		Phenylalanine metabolism	KEGG PATHWAY	gga00360	1	15	0.923584
		Primary bile acid biosynthesis	KEGG PATHWAY	gga00120	1	15	0.923584
		Toll-like receptor signaling pathway	KEGG PATHWAY	gga04620	9	83	0.942201
		Drug metabolism - other enzymes	KEGG PATHWAY	gga00983	2	27	0.942788
		One carbon pool by folate	KEGG PATHWAY	gga00670	1	17	0.944606
		Apoptosis	KEGG PATHWAY	gga04210	7	69	0.946907
		FoxO signaling pathway	KEGG PATHWAY	gga04068	14	121	0.949831
		VEGF signaling pathway	KEGG PATHWAY	gga04370	5	56	0.959329
		Sphingolipid metabolism	KEGG PATHWAY	gga00600	4	49	0.964941
		Ribosome	KEGG PATHWAY	gga03010	13	120	0.96789
		Phosphatidylinositol signaling system	KEGG PATHWAY	gga04070	7	75	0.969226
		Histidine metabolism	KEGG PATHWAY	gga00340	1	21	0.970898
		Protein export	KEGG PATHWAY	gga03060	1	22	0.975224
		alpha-Linolenic acid metabolism	KEGG PATHWAY	gga00592	1	25	0.984714
		ABC transporters	KEGG PATHWAY	gga02010	2	37	0.985276
		Influenza A	KEGG PATHWAY	gga05164	12	130	0.992271
