# Supplementary material for: MicroRNA expression profile of chicken cecum in different stages during Histomonas meleagridis infection
Source: BMC Vet Res. 2022 Jun 11;18:222. doi: 10.1186/s12917-022-03316-2 (PMC9188098; doi:10.1186/s12917-022-03316-2)
Supplement: Supplementary file 5 — Additional file 5: Table S5. Differentially expressed miRNAs induced by H. meleagridis at 10 DPI regulating the gene expression in Hedgehog signaling pathway [file 12917_2022_3316_MOESM5_ESM.xlsx]

## Sheet: Sheet1
	Table S5 Differentially expressed miRNAs induced by H. meleagridis at 10 DPI regulating the gene expression in Hedgehog signaling pathway
	KEGG pathway	KEGG gene ID	Target gene ID	Name	Differentially expressed miRNAs
					Downregulated	Upregulated
	Hedgehog signaling pathway	gga04340	ENSGALG00000001079	WNT3	gga-miR-6606-5p	no
			ENSGALG00000002229	FBXW11	gga-miR-214	no
			ENSGALG00000034737	-	gga-miR-12241-3p gga-miR-133c-3p	no
			ENSGALG00000011630	GLI2	gga-miR-7460-3p	no
			ENSGALG00000042422	GLI1	gga-miR-6606-5p	no
			ENSGALG00000031707	DHH	gga-miR-133c-3p ggamiR-12241-3p gga-miR-133a-3p	no
			ENSGALG00000030812	CSNK1G1	gga-miR-6606-5p gga-miR-145-5p	no
			ENSGALG00000027540	-	gga-miR-12241-3p	no
			ENSGALG00000043009	WNT1	no	gga-miR-2954
			ENSGALG00000036255	WNT7B	no	gga-miR-132a-3p
			ENSGALG00000005401	WNT9A	no	gga-miR-20a-5p gga-miR-20b-5p
			ENSGALG00000012620	PTCH1	no	gga-miR-2184a-5p
			ENSGALG00000041708	WNT4	no	gga-miR-129-5p
			ENSGALG00000034196	WNT2B	no	gga-miR-129-5p
