# Supplementary material for: MicroRNA expression profile of chicken cecum in different stages during Histomonas meleagridis infection
Source: BMC Vet Res. 2022 Jun 11;18:222. doi: 10.1186/s12917-022-03316-2 (PMC9188098; doi:10.1186/s12917-022-03316-2)
Supplement: Supplementary file 6 — Additional file 6: Table S6. Differentially expressed miRNAs induced by H. meleagridis at 15 DPI regulating the gene expression in Endocytosis and Phagosome pathway [file 12917_2022_3316_MOESM6_ESM.xlsx]

## Sheet: Sheet1
	Table S6 Differentially expressed miRNAs induced by H. meleagridis at 15 DPI regulating the gene expression in Endocytosis and Phagosome pathway
	KEGG pathway	KEGG gene ID	Target gene ID	Name	Differentially expressed miRNAs
					Downregulated	Upregulated
	Endocytosis	gga04144	ENSGALG00000006161	CHMP1A	no	gga-miR-212-5p
			ENSGALG00000049172	-	gga-miR-365-3p	gga-miR-146a-3p
			ENSGALG00000042125	AP2B1	gga-miR-145-5p	gga-miR-146a-3p
			ENSGALG00000016508	-	no	gga-miR-106-5p
			ENSGALG00000007093	CYTH1	no	gga-miR-132b-5p
			ENSGALG00000049208	-	no	gga-miR-210a-5p gga-miR-20b-5p gga-miR-212-5p
			ENSGALG00000043573	CHMP4C	no	gga-miR-18a-5p
			ENSGALG00000043576	AGAP3	gga-miR-140-3p	gga-miR-1451-5p novel_123 gga-miR-146a-3p
			ENSGALG00000028543	FGFR4		gga-miR-1674
			ENSGALG00000000950	MVB12B	gga-miR-12265-5p	novel_123 gga-miR-222b-5p
			ENSGALG00000001121	SH3GL1	gga-miR-143-3p	gga-miR-365-2-5p
			ENSGALG00000037077	CCR5	no	gga-miR-132c-5p
			ENSGALG00000013907	KDR	no	gga-miR-132b-5p
			ENSGALG00000042661	MVB12A	no	gga-miR-20b-5p
			ENSGALG00000026428	CHMP6	no	gga-miR-146a-3p
			ENSGALG00000004852	DNM1	no	gga-miR-132a-3p gga-miR-365-2-5p gga-miR-212-3p
			ENSGALG00000033510	ERBB3	no	gga-miR-146a-3p
			ENSGALG00000003126	ERBB4	no	gga-miR-122b-3p
			ENSGALG00000047314	YF5	gga-miR-140-3p	novel_123
			ENSGALG00000012454	CYTH4	no	gga-miR-365-2-5p
			ENSGALG00000008351	CAV3	no	gga-miR-365-2-5p
			ENSGALG00000017343	FOLR1	no	gga-miR-15b-5p gga-miR-15c-5p
			ENSGALG00000012879	VPS4B	no	gga-miR-148a-5p
			ENSGALG00000037160	-	no	gga-miR-15b-5p gga-miR-15c-5p
			ENSGALG00000047380	-	ggamiR-140-3p gga-miR-12265-5p	no
			ENSGALG00000005637	GBF1	gga-miR-6660-3p	no
			ENSGALG00000023279	EPN3	gga-miR-12225-3p	no
			ENSGALG00000003855	SRC	gga-miR-12265-5p	no
			ENSGALG00000003806	RHOA	gga-miR-12265-5p	no
			ENSGALG00000010293	RBP	gga-miR-128-3p	no
			ENSGALG00000004796	CDC42	gga-miR-1782	no
			ENSGALG00000054070	-	gga-miR-140-3p gga-miR-12265-5p	no
			ENSGALG00000019019	NTRK1	gga-miR-183	no
			ENSGALG00000003344	CLTB	gga-miR-12265-5p	no
			ENSGALG00000049672	-	gga-miR-2954	no
			ENSGALG00000008432	AP2M1	gga-miR-7460-3p	no
			ENSGALG00000042555	STAMBP	gga-miR-145-5p	no
			ENSGALG00000041380	BF2	gga-miR-2954	no
			ENSGALG00000002562	ARAP3	gga-miR-204 gga-miR-6660-3p	no
			ENSGALG00000032819	RNF41	gga-miR-1456-5p	no
			ENSGALG00000008247	ARFGAP2	gga-miR-3536	no
			ENSGALG00000006045	SH3GL3	gga-miR-30e-3p	no
			ENSGALG00000036627	CXCR1	gga-miR-128-3p	no
			ENSGALG00000040713	-	gga-miR-12225-3p	no
			ENSGALG00000003359	RAB5C	gga-miR-204	no
			ENSGALG00000013646	VPS37A	gga-miR-12265-5p	no
	Phagosome	gga04145	ENSGALG00000049208	-	no	gga-miR-210a-5p gga-miR-20b-5p gga-miR-212-5p
			ENSGALG00000040666	ATP6V0A4	no	gga-miR-1674
			ENSGALG00000010091	ATP6V0B	no	gga-miR-16c-5p gga-miR-15b-5p
			ENSGALG00000020754	ATP6V0E2	no	gga-miR-222b-5p gga-miR-365-2-5p
			ENSGALG00000002207	ATP6V1G3	no	gga-miR-365-2-5p
			ENSGALG00000000775	CTSS	no	gga-miR-1451-5p gga-miR-146a-3p
			ENSGALG00000009551	DYNC1I2	no	gga-miR-146c-3p
			ENSGALG00000007511	ITGB2	no	gga-miR-146c-3p
			ENSGALG00000037697	LAMP1	no	gga-let-7a-2-3p
			ENSGALG00000050508	NOS3	no	gga-miR-146a-3p
			ENSGALG00000002843	RILP	no	gga-miR-23b-3p gga-miR-145-5p
			ENSGALG00000014804	THBS4	no	gga-miR-15a gga-miR-15b-5p
			ENSGALG00000037953	TUBA1A	no	novel_123
			ENSGALG00000052192	TUBA1B	no	novel_123
			ENSGALG00000047314	YF5	gga-miR-140-3p	novel_123
			ENSGALG00000000433	-	gga-miR-148b-5p	no
			ENSGALG00000047380	-	gga-miR-140-3p gga-miR-12265-5p	no
			ENSGALG00000054070	-	gga-miR-140-3p gga-miR-12265-5p	no
			ENSGALG00000002237	ATP6V0D1	gga-miR-193b-3p	no
			ENSGALG00000041380	BF2	gga-miR-2954	no
			ENSGALG00000038393	DMB2	gga-miR-140-3p	no
			ENSGALG00000000379	ITGB3	gga-miR-140-3p	no
			ENSGALG00000029766	ITGB5	gga-miR-140-3p	no
			ENSGALG00000008572	LAMP2	gga-miR-7460-3p	no
			ENSGALG00000031681	M6PR	gga-miR-148b-5p	no
			ENSGALG00000006707	NOX1	gga-miR-133a-3p	no
			ENSGALG00000003359	RAB5C	gga-miR-204	no
			ENSGALG00000007130	RAC1	gga-miR-6631-5p	no
			ENSGALG00000046226	SCARB1	gga-miR-140-3p	no
			ENSGALG00000013569	SEC61B	gga-miR-1677-3p	no
			ENSGALG00000008444	TUBAL3	gga-miR-1677-3p	no
			ENSGALG00000041471	TUBB	gga-miR-1456-5p	no
			ENSGALG00000000579	VAMP3	gga-miR-12265-5p	no
